# Supplementary material for: A Combinatorial Code for CPEB-Mediated c-myc Repression
Source: Cells. 2023 Oct 6;12(19):2410. doi: 10.3390/cells12192410 (PMC10572585; doi:10.3390/cells12192410)
Supplement: Supplementary file 1 [file cells-12-02410-s001.zip]

Archive with 1 entries (1 files):
- cells-2420937-supplementary.pdf
